# Supplementary material for: Self-aligned multi-layer X-ray absorption grating using large-area fabrication methods for X-ray phase-contrast imaging
Source: Sci Rep. 2023 Feb 13;13:2508. doi: 10.1038/s41598-023-29580-2 (PMC9925796; doi:10.1038/s41598-023-29580-2)
Supplement: Supplementary file 1 — Supplementary Information. [file 41598_2023_29580_MOESM1_ESM.zip]

Archive with 3 entries (3 files):
- Supplementary file/Reference_Image.raw
- Supplementary file/Sample_Image.raw
- Supplementary file/Supplementary Information.docx
